# Supplementary material for: Prognostic Value of the Time-to-Positivity in Blood Cultures from Septic Shock Patients with Bacteremia Receiving Protocol-Driven Resuscitation Bundle Therapy: A Retrospective Cohort Study
Source: Antibiotics (Basel). 2021 Jun 8;10(6):683. doi: 10.3390/antibiotics10060683 (PMC8228862; doi:10.3390/antibiotics10060683)
Supplement: Supplementary file 1 [file antibiotics-10-00683-s001.zip]

Archive with 1 entries (1 files):
- antibiotics-1215632-supplementary.pdf
